# Supplementary material for: Morphometric measurement of lumbar pedicle in different regions: a systematic review
Source: J Orthop Surg Res. 2023 Jan 11;18:30. doi: 10.1186/s13018-023-03499-w (PMC9832728; doi:10.1186/s13018-023-03499-w)
Supplement: Supplementary file 1 — Additional file 1. Comparison of L1 pedicle width in different regions (LSD test). [file 13018_2023_3499_MOESM1_ESM.xlsx]

## Sheet: Sheet1
Supplementary Table 1 Comparison of L1 pedicle width in different regions (LSD test)
(I) Region	(J) Region	Mean Difference (I-J)	Significance	95% confidence interval for the difference
				Lower Limit	Upper Limit
US	CN	1.24976*	0.011	0.3019	2.1977
	EA and SEA	1.22643*	0.007	0.3655	2.0874
	WA	0.70143	0.204	-0.3999	1.8028
	SA	1.1681	0.063	-0.0678	2.404
	OA	-1.19857	0.057	-2.4345	0.0373
CN	EA and SEA	-0.02333	0.964	-1.0725	1.0258
	WA	-0.54833	0.38	-1.8023	0.7056
	SA	-0.08167	0.904	-1.4553	1.292
	OA	-2.44833*	0.001	-3.822	-1.0747
EA and SEA	WA	-0.525	0.375	-1.7146	0.6646
	SA	-0.05833	0.929	-1.3735	1.2568
	OA	-2.42500*	0.001	-3.7402	-1.1098
WA	SA	0.46667	0.526	-1.017	1.9504
	OA	-1.90000*	0.014	-3.3837	-0.4163
SA	OA	-2.36667*	0.005	-3.9528	-0.7805
* signifies significant difference
