# Supplementary material for: Morphometric measurement of lumbar pedicle in different regions: a systematic review
Source: J Orthop Surg Res. 2023 Jan 11;18:30. doi: 10.1186/s13018-023-03499-w (PMC9832728; doi:10.1186/s13018-023-03499-w)
Supplement: Supplementary file 2 — Additional file 2. Comparison of L2 pedicle width in different regions (LSD test). [file 13018_2023_3499_MOESM2_ESM.xlsx]

## Sheet: Sheet1
Supplementary Table 2 Comparison of L2 pedicle width in different regions (LSD test)
(I) Region	(J) Region	Mean Difference (I-J)	Significance	95% confidence interval for the difference
				Lower Limit	Upper Limit
US	CN	0.85905*	0.031	0.0873	1.6344
	EA and SEA	0.81516*	0.02	0.1363	1.494
	WA	0.02071	0.963	-0.8801	0.9216
	SA	0.89738	0.08	-0.1135	1.9083
	OA	-1.32929*	0.012	-2.3402	-0.3184
CN	EA and SEA	-0.04389	0.916	-0.8813	0.7936
	WA	-0.83833	0.106	-1.864	0.1873
	SA	0.03833	0.945	-1.0852	1.1619
	OA	-2.18833*	0.001	-3.3119	-1.0648
EA and SEA	WA	-0.79444	0.1	-1.7493	0.1604
	SA	0.08222	0.875	-0.9771	1.1415
	OA	-2.14444*	0.001	-3.2037	-1.0851
WA	SA	0.87667	0.151	-0.3369	2.0902
	OA	-1.35000*	0.03	-2.5636	-0.1364
SA	OA	-2.22667*	0.001	-3.524	-0.9293
* signifies significant difference
