# Supplementary material for: Morphometric measurement of lumbar pedicle in different regions: a systematic review
Source: J Orthop Surg Res. 2023 Jan 11;18:30. doi: 10.1186/s13018-023-03499-w (PMC9832728; doi:10.1186/s13018-023-03499-w)
Supplement: Supplementary file 3 — Additional file 3. Comparison of L3 pedicle width in different regions (LSD test). [file 13018_2023_3499_MOESM3_ESM.xlsx]

## Sheet: Sheet1
Supplementary Table 3 Comparison of L3 pedicle width in different regions (LSD test)
(I) Region	(J) Region	Mean Difference (I-J)	Significance	95% confidence interval for the difference
				Lower Limit	Upper Limit
US	CN	0.98881*	0.023	0.145	1.8326
	EA and SEA	0.98714*	0.01	0.2483	1.726
	WA	0.28714	0.555	-0.6933	1.2676
	SA	1.39714*	0.014	0.297	2.4973
	OA	-2.07952*	0.001	-3.1797	-0.9793
CN	EA and SEA	-0.00167	0.997	-0.9131	0.9098
	WA	-0.70167	0.21	-1.8179	0.4146
	SA	0.40833	0.502	-0.8145	1.6311
	OA	-3.06833*	0.01	-4.2911	-1.8455
EA and SEA	WA	-0.7	0.18	-1.7392	0.3392
	SA	0.41	0.474	-0.7429	1.5629
	OA	-3.06667*	0.001	-4.2195	-1.9138
WA	SA	1.11	0.097	-0.2108	2.4308
	OA	-2.36667*	0.001	-3.6874	-1.0459
SA	OA	-3.47667*	0.001	-4.8886	-2.0647
* signifies significant difference
