# Supplementary material for: Morphometric measurement of lumbar pedicle in different regions: a systematic review
Source: J Orthop Surg Res. 2023 Jan 11;18:30. doi: 10.1186/s13018-023-03499-w (PMC9832728; doi:10.1186/s13018-023-03499-w)
Supplement: Supplementary file 4 — Additional file 4. Comparison of L4 pedicle width in different regions (T2 test). [file 13018_2023_3499_MOESM4_ESM.xlsx]

## Sheet: Sheet1
Supplementary Table 4 Comparison of L4 pedicle width in different regions (T2 test)
(I) Region	(J) Region	Mean Difference (I-J)	Significance	95% confidence interval for the difference
				Lower Limit	Upper Limit
US	CN	2.13643	0.172	-0.5873	4.8601
	EA and SEA	1.63865*	0.015	0.2214	3.0559
	WA	1.21643	0.34	-0.5856	3.0184
	SA	2.04310*	0.044	0.0505	4.0357
	OA	-2.45024	0.978	-22.7345	17.8341
CN	EA and SEA	-0.49778	1	-3.2755	2.2799
	WA	-0.92	0.972	-3.7702	1.9302
	SA	-0.09333	1	-3.0204	2.8337
	OA	-4.58667	0.652	-19.8968	10.7235
EA and SEA	WA	-0.42222	0.999	-2.2619	1.4175
	SA	0.40444	0.999	-1.7598	2.5687
	OA	-4.08889	0.792	-25.5789	17.4012
WA	SA	0.82667	0.89	-1.6504	3.3038
	OA	-3.66667	0.849	-24.0182	16.6849
SA	OA	-4.49333	0.723	-25.0207	16.034
* signifies significant difference
