# Supplementary material for: Morphometric measurement of lumbar pedicle in different regions: a systematic review
Source: J Orthop Surg Res. 2023 Jan 11;18:30. doi: 10.1186/s13018-023-03499-w (PMC9832728; doi:10.1186/s13018-023-03499-w)
Supplement: Supplementary file 5 — Additional file 5. Comparison of L5 pedicle width in different regions (LSD test). [file 13018_2023_3499_MOESM5_ESM.xlsx]

## Sheet: Sheet1
Supplementary Table 5 Comparison of L5 pedicle width in different regions (LSD test)
(I) Region	(J) Region	Mean Difference (I-J)	Significance	95% confidence interval for the difference
				Lower Limit	Upper Limit
US	CN	3.55238*	0.002	1.4312	5.6735
	EA and SEA	2.63683*	0.007	0.7796	4.4941
	WA	2.77571*	0.028	0.3112	5.2403
	SA	3.92238*	0.007	1.1567	6.688
	OA	-2.50762	0.074	-5.2733	0.258
CN	EA and SEA	-0.91556	0.422	-3.2067	1.3755
	WA	-0.77667	0.577	-3.5827	2.0293
	SA	0.37	0.808	-2.7038	3.4438
	OA	-6.06000*	0.01	-9.1338	-2.9862
EA and SEA	WA	0.13889	0.915	-2.4734	2.7511
	SA	1.28556	0.373	-1.6125	4.1836
	OA	-5.14444*	0.001	-8.0425	-2.2464
WA	SA	1.14667	0.487	-2.1735	4.4668
	OA	-5.28333*	0.003	-8.6035	-1.9632
SA	OA	-6.43000*	0.001	-9.9794	-2.8806
* signifies significant difference
