# Supplementary material for: Morphometric measurement of lumbar pedicle in different regions: a systematic review
Source: J Orthop Surg Res. 2023 Jan 11;18:30. doi: 10.1186/s13018-023-03499-w (PMC9832728; doi:10.1186/s13018-023-03499-w)
Supplement: Supplementary file 6 — Additional file 6. Comparison of L1 pedicle height in different regions (T2 test). [file 13018_2023_3499_MOESM6_ESM.xlsx]

## Sheet: Sheet1
Supplementary Table 6 Comparison of L1 pedicle height in different regions (T2 test)
(I) Region	(J) Region	Mean Difference (I-J)	Significance	95% confidence interval for the difference
				Lower Limit	Upper Limit
US	CN	1.19476	0.874	-1.6603	4.0498
	EA and SEA	1.13143	0.712	-1.0297	3.2926
	WA	1.43143	0.117	-0.2485	3.1113
	SA	5.93143*	0.001	4.1953	7.6675
	OA	-1.73524	0.998	-21.2074	17.7369
CN	EA and SEA	-0.06333	1	-2.9811	2.8544
	WA	0.23667	1	-2.7494	3.2228
	SA	4.73667*	0.008	1.5776	7.8957
	OA	-2.93	0.933	-17.9203	12.0603
EA and SEA	WA	0.3	1	-1.7512	2.3512
	SA	4.80000*	0.001	2.665	6.935
	OA	-2.86667	0.944	-20.578	14.8447
WA	SA	4.50000*	0.002	2.9088	6.0912
	OA	-3.16667	0.921	-26.1202	19.7869
SA	OA	-7.66667	0.398	-32.1359	16.8025
* signifies significant difference
