# Supplementary material for: Morphometric measurement of lumbar pedicle in different regions: a systematic review
Source: J Orthop Surg Res. 2023 Jan 11;18:30. doi: 10.1186/s13018-023-03499-w (PMC9832728; doi:10.1186/s13018-023-03499-w)
Supplement: Supplementary file 7 — Additional file 7. Comparison of L2 pedicle height in different regions (T2 test). [file 13018_2023_3499_MOESM7_ESM.xlsx]

## Sheet: Sheet1
Supplementary Table 7 Comparison of L2 pedicle height in different regions (T2 test)
(I) Region	(J) Region	Mean Difference (I-J)	Significance	95% confidence interval for the difference
				Lower Limit	Upper Limit
US	CN	0.88214	0.959	-1.6297	3.394
	EA and SEA	0.76286	0.908	-1.0358	2.5615
	WA	0.67714	0.853	-0.876	2.2303
	SA	4.77714*	0.001	3.2965	6.2578
	OA	-1.92286	0.994	-20.9523	17.1066
CN	EA and SEA	-0.11929	1	-2.6617	2.4231
	WA	-0.205	1	-2.7801	2.3701
	SA	3.89500*	0.011	1.1132	6.6768
	OA	-2.805	0.928	-17.5612	11.9512
EA and SEA	WA	-0.08571	1	-1.8373	1.6659
	SA	4.01429*	0.001	2.2579	5.7707
	OA	-2.68571	0.947	-20.4921	15.1207
WA	SA	4.10000*	0.006	2.1054	6.0946
	OA	-2.6	0.958	-23.252	18.052
SA	OA	-6.7	0.443	-29.7518	16.3518
* signifies significant difference
