# Supplementary material for: Morphometric measurement of lumbar pedicle in different regions: a systematic review
Source: J Orthop Surg Res. 2023 Jan 11;18:30. doi: 10.1186/s13018-023-03499-w (PMC9832728; doi:10.1186/s13018-023-03499-w)
Supplement: Supplementary file 8 — Additional file 8. Comparison of L3 pedicle height in different regions (T2 test). [file 13018_2023_3499_MOESM8_ESM.xlsx]

## Sheet: Sheet1
Supplementary Table 8 Comparison of L3 pedicle height in different regions (T2 test)
(I) Region	(J) Region	Mean Difference (I-J)	Significance	95% confidence interval for the difference
				Lower Limit	Upper Limit
US	CN	0.90762	0.965	-1.7368	3.5521
	EA and SEA	0.99286	0.776	-1.0173	3.003
	WA	1.16429	0.447	-0.773	3.1015
	SA	4.86429*	0.001	3.311	6.4175
	OA	-2.16905	0.99	-22.1398	17.8017
CN	EA and SEA	0.08524	1	-2.6295	2.7999
	WA	0.25667	1	-2.4809	2.9943
	SA	3.95667*	0.013	1.0278	6.8855
	OA	-3.07667	0.911	-18.5285	12.3752
EA and SEA	WA	0.17143	1	-1.9831	2.326
	SA	3.87143*	0.002	1.8549	5.8879
	OA	-3.1619	0.906	-21.081	14.7572
WA	SA	3.70000*	0.023	0.8579	6.5421
	OA	-3.33333	0.889	-23.3043	16.6376
SA	OA	-7.03333	0.443	-31.223	17.1564
* signifies significant difference
