# Supplementary material for: Morphometric measurement of lumbar pedicle in different regions: a systematic review
Source: J Orthop Surg Res. 2023 Jan 11;18:30. doi: 10.1186/s13018-023-03499-w (PMC9832728; doi:10.1186/s13018-023-03499-w)
Supplement: Supplementary file 9 — Additional file 9. Comparison of L4 pedicle height in different regions (T2 test). [file 13018_2023_3499_MOESM9_ESM.xlsx]

## Sheet: Sheet1
Supplementary Table 9 Comparison of L4 pedicle height in different regions (T2 test)
(I) Region	(J) Region	Mean Difference (I-J)	Significance	95% confidence interval for the difference
				Lower Limit	Upper Limit
US	CN	0.19262	1	-1.9146	2.2998
	EA and SEA	0.67286	1	-3.2683	4.614
	WA	0.64429	0.979	-1.4756	2.7642
	SA	2.84429*	0.001	1.3855	4.3031
	OA	-1.82238	0.996	-20.7211	17.0763
CN	EA and SEA	0.48024	1	-3.4425	4.4029
	WA	0.45167	1	-1.9316	2.835
	SA	2.65167*	0.027	0.3467	4.9566
	OA	-2.015	0.991	-18.2676	14.2376
EA and SEA	WA	-0.02857	1	-3.9886	3.9315
	SA	2.17143	0.529	-1.9495	6.2923
	OA	-2.49524	0.963	-12.7629	7.7724
WA	SA	2.2	0.138	-0.9823	5.3823
	OA	-2.46667	0.965	-20.1432	15.2098
SA	OA	-4.66667	0.681	-27.5139	18.1806
* signifies significant difference
