# Supplementary material for: Morphometric measurement of lumbar pedicle in different regions: a systematic review
Source: J Orthop Surg Res. 2023 Jan 11;18:30. doi: 10.1186/s13018-023-03499-w (PMC9832728; doi:10.1186/s13018-023-03499-w)
Supplement: Supplementary file 10 — Additional file 10. Comparison of L5 pedicle height in different regions (T2 test). [file 13018_2023_3499_MOESM10_ESM.xlsx]

## Sheet: Sheet1
Supplementary Table 10 Comparison of L5 pedicle height in different regions (T2 test)
(I) Region	(J) Region	Mean Difference (I-J)	Significance	95% confidence interval for the difference
				Lower Limit	Upper Limit
US	CN	-2.9481	0.68	-9.397	3.5008
	EA and SEA	-1.77143	1	-11.5897	8.0468
	WA	0.02857	1	-3.1355	3.1926
	SA	-2.17143*	0.013	-3.8307	-0.5122
	OA	-2.87143	0.995	-34.5281	28.7853
CN	EA and SEA	1.17667	1	-8.4281	10.7814
	WA	2.97667	0.69	-3.3124	9.2658
	SA	0.77667	1	-6.0049	7.5582
	OA	0.07667	1	-16.4082	16.5615
EA and SEA	WA	1.8	1	-7.8916	11.4916
	SA	-0.4	1	-10.3601	9.5601
	OA	-1.1	1	-14.7573	12.5573
WA	SA	-2.2	0.34	-6.8325	2.4325
	OA	-2.9	0.995	-30.8627	25.0627
SA	OA	-0.7	1	-35.9766	34.5766
* signifies significant difference
